# Supplementary material for: Influence of Plasma Processing on Recovery and Analysis of Circulating Nucleic Acids
Source: PLoS One. 2013 Oct 18;8(10):e77963. doi: 10.1371/journal.pone.0077963 (PMC3799744; doi:10.1371/journal.pone.0077963)
Supplement: Table S3 — CT and ΔCT values obtained from plasma centrifuged at different speeds. CT and ΔCT values obtained from TLDA A cards for miRNAs extracted from 200 µl of plasma, which had been centrifuged at either 1000g, 2000g or 10000g. This table relates to Figure 4C - E. (XLS) [file pone.0077963.s005.xls]

## Sheet: CT and dCT values
		1000g Ct	delta Ct	2000g Ct	delta Ct	Ct difference 2000g to 1000g	10000g Ct	delta Ct	Ct difference 10000g to 1000g
1	hsa-let-7a-000377	35.8843	7.18876	Undetermined	Undetermined	#VALUE!	32.8685	3.47314	3.01579
2	hsa-let-7c-000379	36.2747	7.5792	32.5767	3.88827	3.698	Undetermined	Undetermined	#VALUE!
3	hsa-let-7d-002283	24.5025	-4.19298	28.7462	0.0578163	-4.24373	Undetermined	Undetermined	#VALUE!
4	hsa-let-7e-002406	27.4456	-1.24986	27.2485	-1.43995	0.197162	39.5237	10.1283	-12.078
5	hsa-let-7f-000382	31.2161	2.52059	Undetermined	Undetermined	#VALUE!	Undetermined	Undetermined	#VALUE!
6	hsa-let-7g-002282	26.5989	-2.09657	27.6328	-1.05567	-1.03383	31.4101	2.01477	-4.81117
7	hsa-miR-1-002222	31.2659	2.57037	35.1756	6.48718	-3.90974	Undetermined	Undetermined	#VALUE!
8	hsa-miR-9-000583	Undetermined	Undetermined	30.4942	1.80577	#VALUE!	Undetermined	Undetermined	#VALUE!
9	hsa-miR-10a-000387	26.9993	-1.69621	29.0141	0.325711	-2.01485	30.7351	1.33973	-3.73577
10	hsa-miR-10b-002218	37.6301	8.93462	Undetermined	Undetermined	#VALUE!	Undetermined	Undetermined	#VALUE!
11	U6 snRNA-001973	27.6055	-1.08997	25.7192	-2.96918	1.88628	29.6823	0.28693	-2.07673
12	U6 snRNA-001973	25.7384	-2.95706	27.419	-1.26942	-1.68057	29.1217	-0.273636	-3.38325
13	hsa-miR-15a-000389	Undetermined	Undetermined	36.204	7.51558	#VALUE!	Undetermined	Undetermined	#VALUE!
14	hsa-miR-15b-000390	28.126	-0.569526	26.9115	-1.77689	1.21444	39.6024	10.207	-11.4764
15	hsa-miR-16-000391	19.7174	-8.97806	19.7687	-8.91971	-0.051281	20.9254	-8.46988	-1.208
16	hsa-miR-17-002308	23.5289	-5.16662	23.675	-5.01345	-0.146105	25.5284	-3.86691	-1.99954
17	hsa-miR-18a-002422	Undetermined	Undetermined	34.4833	5.79484	#VALUE!	35.7304	6.33506	#VALUE!
18	hsa-miR-18b-002217	34.4734	5.77792	33.1164	4.42799	1.357	37.8122	8.41684	-3.33876
19	hsa-miR-19a-000395	27.7412	-0.954338	28.3126	-0.375829	-0.57144	28.8715	-0.523842	-1.13033
20	hsa-miR-19b-000396	22.3597	-6.33577	23.6633	-5.02517	-1.30353	24.3644	-5.03092	-2.00468
21	hsa-miR-20a-000580	24.9293	-3.76624	26.9767	-1.71176	-2.04741	27.1322	-2.26313	-2.20294
22	hsa-miR-20b-001014	28.0245	-0.671013	27.6468	-1.04165	0.377704	29.3852	-0.0100876	-1.36076
23	hsa-miR-21-000397	31.6295	2.93398	29.9612	1.27275	1.6683	Undetermined	Undetermined	#VALUE!
24	hsa-miR-22-000398	Undetermined	Undetermined	36.3338	7.6454	#VALUE!	Undetermined	Undetermined	#VALUE!
25	hsa-miR-23a-000399	35.0059	6.31038	Undetermined	Undetermined	#VALUE!	Undetermined	Undetermined	#VALUE!
26	hsa-miR-23b-000400	Undetermined	Undetermined	32.6273	3.9389	#VALUE!	Undetermined	Undetermined	#VALUE!
27	hsa-miR-24-000402	21.4283	-7.26719	22.4339	-6.25456	-1.00556	26.3885	-3.00688	-4.96014
28	hsa-miR-25-000403	30.782	2.0865	30.4676	1.77917	0.314407	31.7035	2.3082	-0.921528
29	hsa-miR-26a-000405	26.5815	-2.11404	27.4287	-1.25976	-0.847214	31.9924	2.59706	-5.41094
30	hsa-miR-26b-000407	28.2967	-0.398773	27.4865	-1.20196	0.810255	28.9478	-0.447509	-0.651095
31	hsa-miR-27a-000408	27.697	-0.998453	31.8544	3.16592	-4.1573	Undetermined	Undetermined	#VALUE!
32	hsa-miR-27b-000409	Undetermined	Undetermined	Undetermined	Undetermined	#VALUE!	Undetermined	Undetermined	#VALUE!
33	hsa-miR-28-3p-002446	27.2127	-1.48284	27.18	-1.50842	0.032644	Undetermined	Undetermined	#VALUE!
34	hsa-miR-28-000411	33.0495	4.35395	30.2234	1.53494	2.82608	33.3585	3.96318	-0.30906
35	U6 snRNA-001973	27.23	-1.46552	25.9851	-2.70331	1.24486	29.0985	-0.296869	-1.86849
36	U6 snRNA-001973	27.1072	-1.5883	27.0629	-1.62554	0.044309	29.0179	-0.377414	-1.91072
37	hsa-miR-29a-002112	21.4069	-7.28858	20.0639	-8.62456	1.34305	24.3308	-5.06455	-2.92387
38	hsa-miR-29b-000413	32.9083	4.21276	37.9435	9.25505	-5.03522	Undetermined	Undetermined	#VALUE!
39	hsa-miR-29c-000587	28.0761	-0.619424	28.4693	-0.219108	-0.393247	31.7757	2.38033	-3.69958
40	hsa-miR-30b-000602	25.5124	-3.18307	25.8602	-2.82826	-0.347731	31.2326	1.83727	-5.72017
41	hsa-miR-30c-000419	26.1486	-2.54694	27.1396	-1.54883	-0.991045	32.3413	2.94595	-6.19272
42	hsa-miR-31-002279	Undetermined	Undetermined	37.9373	9.24887	#VALUE!	36.4877	7.09239	#VALUE!
43	hsa-miR-32-002109	Undetermined	Undetermined	37.2518	8.56335	#VALUE!	Undetermined	Undetermined	#VALUE!
44	hsa-miR-33b-002085	38.9042	10.2087	Undetermined	Undetermined	#VALUE!	31.3103	1.91501	7.59386
45	hsa-miR-34a-000426	32.5852	3.88967	31.4269	2.73852	1.15822	32.7595	3.3642	-0.17436
46	hsa-miR-34c-000428	Undetermined	Undetermined	Undetermined	Undetermined	#VALUE!	Undetermined	Undetermined	#VALUE!
47	hsa-miR-92a-000431	26.3344	-2.36113	26.7575	-1.93097	-0.423085	28.5182	-0.877157	-2.1838
48	mmu-miR-93-001090	28.2014	-0.494135	28.4787	-0.209729	-0.277337	29.8363	0.44096	-1.63493
49	hsa-miR-95-000433	32.4229	3.72741	Undetermined	Undetermined	#VALUE!	Undetermined	Undetermined	#VALUE!
50	mmu-miR-96-000186	38.0564	9.36086	37.826	9.13761	0.23032	Undetermined	Undetermined	#VALUE!
51	hsa-miR-98-000577	26.1324	-2.5631	Undetermined	Undetermined	#VALUE!	Undetermined	Undetermined	#VALUE!
52	hsa-miR-99a-000435	33.3943	4.69882	30.6136	1.92512	2.78077	Undetermined	Undetermined	#VALUE!
53	hsa-miR-99b-000436	31.5259	2.8304	31.6298	2.94132	-0.103849	Undetermined	Undetermined	#VALUE!
54	hsa-miR-100-000437	Undetermined	Undetermined	Undetermined	Undetermined	#VALUE!	Undetermined	Undetermined	#VALUE!
55	hsa-miR-101-002253	32.1333	3.43781	Undetermined	Undetermined	#VALUE!	Undetermined	Undetermined	#VALUE!
56	hsa-miR-103-000439	29.2033	0.507763	28.768	0.0795353	0.435297	32.8173	3.42196	-3.61402
57	hsa-miR-105-002167	Undetermined	Undetermined	Undetermined	Undetermined	#VALUE!	Undetermined	Undetermined	#VALUE!
58	hsa-miR-106a-002169	23.3036	-5.39185	23.4306	-5.25781	-0.126976	25.9702	-3.4251	-2.66658
59	RNU44-001094	31.9147	3.21925	38.0174	9.32892	-6.1026	Undetermined	Undetermined	#VALUE!
60	hsa-miR-106b-000442	28.1492	-0.546289	27.1897	-1.4987	0.959478	30.1416	0.746233	-1.99235
61	hsa-miR-107-000443	34.4549	5.75944	33.954	5.26556	0.50095	Undetermined	Undetermined	#VALUE!
62	hsa-miR-122-002245	32.3323	3.63677	33.0187	4.33025	-0.686402	33.4346	4.03931	-1.10236
63	mmu-miR-124a-001182	Undetermined	Undetermined	Undetermined	Undetermined	#VALUE!	Undetermined	Undetermined	#VALUE!
64	hsa-miR-125a-3p-002199	Undetermined	Undetermined	Undetermined	Undetermined	#VALUE!	Undetermined	Undetermined	#VALUE!
65	hsa-miR-125a-5p-002198	27.1852	-1.5103	27.8332	-0.855222	-0.648005	34.2962	4.90085	-7.11097
66	hsa-miR-125b-000449	Undetermined	Undetermined	Undetermined	Undetermined	#VALUE!	Undetermined	Undetermined	#VALUE!
67	hsa-miR-126-002228	19.8408	-8.85468	20.5292	-8.15925	-0.68836	24.1646	-5.23076	-4.32374
68	hsa-miR-127-000452	33.9211	5.22562	35.8043	7.1159	-1.88321	Undetermined	Undetermined	#VALUE!
69	hsa-miR-127-5p-002229	Undetermined	Undetermined	Undetermined	Undetermined	#VALUE!	Undetermined	Undetermined	#VALUE!
70	hsa-miR-128a-002216	32.8999	4.20443	32.3411	3.65269	0.558815	Undetermined	Undetermined	#VALUE!
71	mmu-miR-129-3p-001184	Undetermined	Undetermined	36.8578	8.16935	#VALUE!	Undetermined	Undetermined	#VALUE!
72	hsa-miR-129-000590	Undetermined	Undetermined	Undetermined	Undetermined	#VALUE!	Undetermined	Undetermined	#VALUE!
73	hsa-miR-130a-000454	30.387	1.69148	28.9346	0.246167	1.45238	34.7032	5.30789	-4.31624
74	hsa-miR-130b-000456	35.7648	7.06933	34.4318	5.74335	1.33304	Undetermined	Undetermined	#VALUE!
75	hsa-miR-132-000457	36.8597	8.16418	32.3906	3.70215	4.4691	Undetermined	Undetermined	#VALUE!
76	hsa-miR-133a-002246	27.5317	-1.16385	27.9867	-0.70173	-0.455048	31.1161	1.72073	-3.5844
77	hsa-miR-133b-002247	Undetermined	Undetermined	32.0935	3.40504	#VALUE!	Undetermined	Undetermined	#VALUE!
78	mmu-miR-134-001186	26.7577	-1.93779	28.1363	-0.55211	-1.37861	32.2112	2.81588	-5.4535
79	hsa-miR-135a-000460	Undetermined	Undetermined	Undetermined	Undetermined	#VALUE!	Undetermined	Undetermined	#VALUE!
80	hsa-miR-135b-002261	37.6628	8.96729	Undetermined	Undetermined	#VALUE!	Undetermined	Undetermined	#VALUE!
81	hsa-miR-136-000592	39.3653	10.6698	38.1735	9.48502	1.19189	Undetermined	Undetermined	#VALUE!
82	mmu-miR-137-001129	35.8392	7.14374	34.2537	5.56526	1.58555	28.4981	-0.89727	7.34118
83	hsa-miR-138-002284	Undetermined	Undetermined	Undetermined	Undetermined	#VALUE!	Undetermined	Undetermined	#VALUE!
84	hsa-miR-139-3p-002313	30.2551	1.55964	31.8438	3.1554	-1.58869	Undetermined	Undetermined	#VALUE!
85	hsa-miR-139-5p-002289	26.893	-1.80246	27.8169	-0.871502	-0.92389	30.0693	0.673956	-3.17625
86	hsa-miR-140-3p-002234	27.1676	-1.52791	27.332	-1.35644	-0.164404	28.8851	-0.510259	-1.71748
87	mmu-miR-140-001187	24.9999	-3.69559	25.4909	-3.19758	-0.490942	27.8745	-1.52084	-2.87458
88	hsa-miR-141-000463	Undetermined	Undetermined	Undetermined	Undetermined	#VALUE!	Undetermined	Undetermined	#VALUE!
89	hsa-miR-142-3p-000464	29.161	0.465542	27.4982	-1.19019	1.6628	38.8323	9.43696	-9.67125
90	hsa-miR-142-5p-002248	32.7501	4.05462	Undetermined	Undetermined	#VALUE!	33.3546	3.95923	-0.604439
91	hsa-miR-143-002249	Undetermined	Undetermined	33.7779	5.08943	#VALUE!	Undetermined	Undetermined	#VALUE!
92	hsa-miR-145-002278	31.2991	2.6036	32.289	3.60061	-0.989938	Undetermined	Undetermined	#VALUE!
93	hsa-miR-146a-000468	20.5348	-8.1607	21.4047	-7.28374	-0.869887	26.0333	-3.36201	-5.49852
94	hsa-miR-146b-3p-002361	35.9247	7.22924	33.1009	4.41245	2.82386	Undetermined	Undetermined	#VALUE!
95	hsa-miR-146b-001097	23.3013	-5.39425	24.1743	-4.51415	-0.873024	26.9735	-2.42187	-3.6722
96	hsa-miR-147b-002262	38.8905	10.195	Undetermined	Undetermined	#VALUE!	Undetermined	Undetermined	#VALUE!
97	hsa-miR-148a-000470	32.3956	3.70006	Undetermined	Undetermined	#VALUE!	Undetermined	Undetermined	#VALUE!
98	hsa-miR-148b-000471	33.6623	4.96683	Undetermined	Undetermined	#VALUE!	Undetermined	Undetermined	#VALUE!
99	hsa-miR-149-002255	Undetermined	Undetermined	Undetermined	Undetermined	#VALUE!	Undetermined	Undetermined	#VALUE!
100	hsa-miR-150-000473	22.9456	-5.74988	23.1749	-5.5135	-0.229309	25.3723	-4.02301	-2.4267
101	hsa-miR-152-000475	31.7961	3.10059	30.6659	1.97747	1.13018	Undetermined	Undetermined	#VALUE!
102	mmu-miR-153-001191	Undetermined	Undetermined	Undetermined	Undetermined	#VALUE!	Undetermined	Undetermined	#VALUE!
103	hsa-miR-154-000477	Undetermined	Undetermined	Undetermined	Undetermined	#VALUE!	Undetermined	Undetermined	#VALUE!
104	hsa-miR-181a-000480	30.7308	2.0353	31.319	2.63054	-0.588165	Undetermined	Undetermined	#VALUE!
105	hsa-miR-181c-000482	34.2489	5.55344	35.0985	6.41003	-0.849525	Undetermined	Undetermined	#VALUE!
106	hsa-miR-182-002334	34.3693	5.67375	31.7367	3.0483	2.63253	32.6114	3.21608	1.75784
107	RNU48-001006	31.7053	3.0098	32.298	3.60958	-0.592713	Undetermined	Undetermined	#VALUE!
108	hsa-miR-183-002269	Undetermined	Undetermined	Undetermined	Undetermined	#VALUE!	Undetermined	Undetermined	#VALUE!
109	hsa-miR-184-000485	Undetermined	Undetermined	Undetermined	Undetermined	#VALUE!	Undetermined	Undetermined	#VALUE!
110	hsa-miR-185-002271	30.0769	1.38141	29.2188	0.530362	0.858122	30.3697	0.974328	-0.292744
111	hsa-miR-186-002285	24.0124	-4.68313	24.6263	-4.06213	-0.613926	26.9657	-2.42964	-2.95332
112	mmu-miR-187-001193	38.9263	10.2308	Undetermined	Undetermined	#VALUE!	Undetermined	Undetermined	#VALUE!
113	hsa-miR-188-3p-002106	Undetermined	Undetermined	Undetermined	Undetermined	#VALUE!	Undetermined	Undetermined	#VALUE!
114	hsa-miR-190-000489	Undetermined	Undetermined	Undetermined	Undetermined	#VALUE!	Undetermined	Undetermined	#VALUE!
115	hsa-miR-191-002299	18.5738	-10.1217	19.2258	-9.46267	-0.651915	23.0145	-6.38088	-4.44061
116	hsa-miR-192-000491	29.3806	0.685119	29.848	1.15957	-0.467378	29.8481	0.452759	-0.467471
117	hsa-miR-193a-3p-002250	Undetermined	Undetermined	Undetermined	Undetermined	#VALUE!	Undetermined	Undetermined	#VALUE!
118	hsa-miR-193a-5p-002281	Undetermined	Undetermined	Undetermined	Undetermined	#VALUE!	Undetermined	Undetermined	#VALUE!
119	hsa-miR-193b-002367	29.967	1.27152	29.8858	1.1974	0.081184	31.9844	2.58907	-2.01739
120	hsa-miR-194-000493	33.9009	5.20545	Undetermined	Undetermined	#VALUE!	Undetermined	Undetermined	#VALUE!
121	hsa-miR-195-000494	25.6547	-3.04079	26.5144	-2.17399	-0.859723	27.5782	-1.81713	-1.92348
122	hsa-miR-196b-002215	27.0912	-1.60426	30.2326	1.54412	-3.14131	35.5532	6.1579	-8.46199
123	hsa-miR-197-000497	26.5251	-2.17045	26.2797	-2.40872	0.245337	33.1334	3.73811	-6.6084
124	hsa-miR-198-002273	Undetermined	Undetermined	Undetermined	Undetermined	#VALUE!	34.184	4.78867	#VALUE!
125	hsa-miR-199a-000498	Undetermined	Undetermined	30.7846	2.09616	#VALUE!	Undetermined	Undetermined	#VALUE!
126	hsa-miR-199a-3p-002304	27.4921	-1.20339	27.3341	-1.35434	0.158018	33.1833	3.78798	-5.6912
127	hsa-miR-199b-000500	Undetermined	Undetermined	Undetermined	Undetermined	#VALUE!	Undetermined	Undetermined	#VALUE!
128	hsa-miR-200a-000502	35.0827	6.38717	33.9232	5.23477	1.15947	Undetermined	Undetermined	#VALUE!
129	hsa-miR-200b-002251	29.8452	1.14968	30.4712	1.78279	-0.626038	32.5663	3.17095	-2.7211
130	hsa-miR-200c-002300	28.9681	0.272612	28.3775	-0.310905	0.590586	33.7011	4.30578	-4.733
131	hsa-miR-202-002363	38.1522	9.45667	32.6396	3.95116	5.51259	37.2755	7.88015	0.876694
132	hsa-miR-203-000507	36.5187	7.82324	31.5081	2.81962	5.01069	Undetermined	Undetermined	#VALUE!
133	hsa-miR-204-000508	33.3272	4.6317	Undetermined	Undetermined	#VALUE!	Undetermined	Undetermined	#VALUE!
134	hsa-miR-205-000509	Undetermined	Undetermined	Undetermined	Undetermined	#VALUE!	Undetermined	Undetermined	#VALUE!
135	hsa-miR-208b-002290	Undetermined	Undetermined	Undetermined	Undetermined	#VALUE!	Undetermined	Undetermined	#VALUE!
136	hsa-miR-210-000512	28.2541	-0.441423	28.7025	0.0140983	-0.448452	30.7955	1.40013	-2.54138
137	hsa-miR-214-002306	34.2869	5.59136	33.1124	4.424	1.17443	Undetermined	Undetermined	#VALUE!
138	hsa-miR-215-000518	31.1278	2.43226	30.3428	1.65438	0.784958	32.9374	3.5421	-1.80967
139	hsa-miR-216a-002220	33.7068	5.01126	Undetermined	Undetermined	#VALUE!	Undetermined	Undetermined	#VALUE!
140	hsa-miR-216b-002326	Undetermined	Undetermined	Undetermined	Undetermined	#VALUE!	Undetermined	Undetermined	#VALUE!
141	hsa-miR-217-002337	Undetermined	Undetermined	Undetermined	Undetermined	#VALUE!	36.8464	7.4511	#VALUE!
142	hsa-miR-218-000521	Undetermined	Undetermined	Undetermined	Undetermined	#VALUE!	Undetermined	Undetermined	#VALUE!
143	hsa-miR-219-000522	Undetermined	Undetermined	Undetermined	Undetermined	#VALUE!	Undetermined	Undetermined	#VALUE!
144	hsa-miR-221-000524	32.5201	3.82457	34.8939	6.20551	-2.37387	Undetermined	Undetermined	#VALUE!
145	hsa-miR-222-002276	22.7474	-5.94806	23.1073	-5.58109	-0.359903	24.878	-4.51736	-2.13053
146	hsa-miR-223-002295	21.1644	-7.53109	21.9964	-6.692	-0.832016	25.6556	-3.73975	-4.49117
147	hsa-miR-224-002099	33.4548	4.75931	35.0829	6.39448	-1.62811	Undetermined	Undetermined	#VALUE!
148	hsa-miR-296-3p-002101	Undetermined	Undetermined	Undetermined	Undetermined	#VALUE!	Undetermined	Undetermined	#VALUE!
149	hsa-miR-296-000527	36.3952	7.69966	33.4024	4.71399	2.99274	Undetermined	Undetermined	#VALUE!
150	hsa-miR-299-3p-001015	Undetermined	Undetermined	Undetermined	Undetermined	#VALUE!	Undetermined	Undetermined	#VALUE!
151	hsa-miR-299-5p-000600	Undetermined	Undetermined	Undetermined	Undetermined	#VALUE!	Undetermined	Undetermined	#VALUE!
152	hsa-miR-301-000528	28.3229	-0.372581	28.5416	-0.14688	-0.218632	Undetermined	Undetermined	#VALUE!
153	hsa-miR-301b-002392	Undetermined	Undetermined	Undetermined	Undetermined	#VALUE!	Undetermined	Undetermined	#VALUE!
154	hsa-miR-302a-000529	Undetermined	Undetermined	33.734	5.04561	#VALUE!	Undetermined	Undetermined	#VALUE!
155	ath-miR159a-000338	Undetermined	Undetermined	Undetermined	Undetermined	#VALUE!	Undetermined	Undetermined	#VALUE!
156	hsa-miR-302b-000531	Undetermined	Undetermined	Undetermined	Undetermined	#VALUE!	Undetermined	Undetermined	#VALUE!
157	hsa-miR-302c-000533	Undetermined	Undetermined	39.0911	10.4026	#VALUE!	Undetermined	Undetermined	#VALUE!
158	hsa-miR-320-002277	23.6935	-5.00199	23.5537	-5.13473	0.139809	25.2071	-4.18822	-1.51359
159	hsa-miR-323-3p-002227	33.4776	4.78213	36.4185	7.7301	-2.9409	Undetermined	Undetermined	#VALUE!
160	hsa-miR-324-3p-002161	28.943	0.247481	29.9138	1.22539	-0.970842	30.9878	1.59252	-2.04487
161	hsa-miR-324-5p-000539	Undetermined	Undetermined	Undetermined	Undetermined	#VALUE!	Undetermined	Undetermined	#VALUE!
162	hsa-miR-326-000542	Undetermined	Undetermined	Undetermined	Undetermined	#VALUE!	Undetermined	Undetermined	#VALUE!
163	hsa-miR-328-000543	29.0888	0.393339	29.1155	0.427115	-0.026707	28.596	-0.799287	0.492795
164	hsa-miR-329-001101	Undetermined	Undetermined	Undetermined	Undetermined	#VALUE!	Undetermined	Undetermined	#VALUE!
165	hsa-miR-330-000544	33.5522	4.85671	35.633	6.94458	-2.08081	Undetermined	Undetermined	#VALUE!
166	hsa-miR-330-5p-002230	Undetermined	Undetermined	Undetermined	Undetermined	#VALUE!	Undetermined	Undetermined	#VALUE!
167	hsa-miR-331-000545	25.4903	-3.2052	26.0075	-2.68098	-0.517151	29.702	0.3067	-4.21173
168	hsa-miR-331-5p-002233	Undetermined	Undetermined	Undetermined	Undetermined	#VALUE!	Undetermined	Undetermined	#VALUE!
169	hsa-miR-335-000546	28.5462	-0.149303	29.6411	0.952695	-1.09493	Undetermined	Undetermined	#VALUE!
170	hsa-miR-337-5p-002156	Undetermined	Undetermined	33.8002	5.1118	#VALUE!	39.8126	10.4173	#VALUE!
171	hsa-miR-338-3p-002252	39.231	10.5355	39.7941	11.1057	-0.56311	Undetermined	Undetermined	#VALUE!
172	hsa-miR-339-3p-002184	26.7179	-1.97764	27.8854	-0.803033	-1.16754	30.2283	0.832928	-3.5104
173	hsa-miR-339-5p-002257	26.4333	-2.26218	23.6339	-5.05452	2.79941	25.9845	-3.41079	0.448775
174	hsa-miR-340-002258	29.019	0.323517	29.0187	0.330233	0.000353	Undetermined	Undetermined	#VALUE!
175	hsa-miR-155-002623	26.1063	-2.58919	27.7881	-0.900298	-1.68182	28.4778	-0.917562	-2.37146
176	hsa-let-7b-002619	22.7301	-5.96543	22.791	-5.89742	-0.060938	24.3401	-5.05521	-1.61005
177	hsa-miR-342-3p-002260	24.1841	-4.51135	24.4165	-4.27198	-0.232306	27.416	-1.97929	-3.23189
178	hsa-miR-342-5p-002147	Undetermined	Undetermined	Undetermined	Undetermined	#VALUE!	Undetermined	Undetermined	#VALUE!
179	hsa-miR-345-002186	27.4612	-1.23427	28.5092	-0.179239	-1.04796	31.2486	1.85328	-3.78738
180	hsa-miR-361-000554	Undetermined	Undetermined	38.482	9.79355	#VALUE!	Undetermined	Undetermined	#VALUE!
181	hsa-miR-362-3p-002117	Undetermined	Undetermined	39.1092	10.4208	#VALUE!	Undetermined	Undetermined	#VALUE!
182	hsa-miR-362-001273	32.9832	4.28771	31.9777	3.28929	1.00549	Undetermined	Undetermined	#VALUE!
183	hsa-miR-363-001271	Undetermined	Undetermined	Undetermined	Undetermined	#VALUE!	Undetermined	Undetermined	#VALUE!
184	hsa-miR-365-001020	32.5759	3.8804	Undetermined	Undetermined	#VALUE!	Undetermined	Undetermined	#VALUE!
185	hsa-miR-367-000555	Undetermined	Undetermined	Undetermined	Undetermined	#VALUE!	Undetermined	Undetermined	#VALUE!
186	hsa-miR-369-3p-000557	Undetermined	Undetermined	Undetermined	Undetermined	#VALUE!	Undetermined	Undetermined	#VALUE!
187	hsa-miR-369-5p-001021	Undetermined	Undetermined	35.5265	6.83808	#VALUE!	Undetermined	Undetermined	#VALUE!
188	hsa-miR-370-002275	29.3972	0.701651	29.3582	0.669788	0.038932	Undetermined	Undetermined	#VALUE!
189	hsa-miR-371-3p-002124	Undetermined	Undetermined	Undetermined	Undetermined	#VALUE!	Undetermined	Undetermined	#VALUE!
190	hsa-miR-372-000560	Undetermined	Undetermined	Undetermined	Undetermined	#VALUE!	Undetermined	Undetermined	#VALUE!
191	hsa-miR-373-000561	Undetermined	Undetermined	Undetermined	Undetermined	#VALUE!	Undetermined	Undetermined	#VALUE!
192	hsa-miR-374-000563	24.0428	-4.65269	24.3267	-4.36174	-0.283886	27.0662	-2.32909	-3.02344
193	mmu-miR-374-5p-001319	24.2101	-4.48545	24.798	-3.89039	-0.587988	28.9629	-0.432412	-4.75287
194	hsa-miR-375-000564	37.0534	8.3579	33.5818	4.89336	3.47162	33.0024	3.60708	4.051
195	hsa-miR-376a-000565	28.7276	0.0321329	28.3496	-0.338807	0.378009	35.0723	5.67695	-6.34465
196	hsa-miR-376b-001102	Undetermined	Undetermined	Undetermined	Undetermined	#VALUE!	Undetermined	Undetermined	#VALUE!
197	hsa-miR-377-000566	Undetermined	Undetermined	Undetermined	Undetermined	#VALUE!	Undetermined	Undetermined	#VALUE!
198	mmu-miR-379-001138	32.1938	3.49828	30.8097	2.12127	1.38408	Undetermined	Undetermined	#VALUE!
199	hsa-miR-380-3p-000569	36.3293	7.63383	Undetermined	Undetermined	#VALUE!	Undetermined	Undetermined	#VALUE!
200	hsa-miR-381-000571	Undetermined	Undetermined	Undetermined	Undetermined	#VALUE!	Undetermined	Undetermined	#VALUE!
201	hsa-miR-382-000572	31.9597	3.26416	36.4525	7.76403	-4.4928	Undetermined	Undetermined	#VALUE!
202	hsa-miR-383-000573	Undetermined	Undetermined	Undetermined	Undetermined	#VALUE!	Undetermined	Undetermined	#VALUE!
203	hsa-miR-409-5p-002331	Undetermined	Undetermined	Undetermined	Undetermined	#VALUE!	Undetermined	Undetermined	#VALUE!
204	hsa-miR-410-001274	28.6311	-0.0644491	29.3108	0.622408	-0.679788	Undetermined	Undetermined	#VALUE!
205	hsa-miR-411-001610	29.0436	0.348126	29.7681	1.07964	-0.724443	Undetermined	Undetermined	#VALUE!
206	hsa-miR-422a-002297	Undetermined	Undetermined	Undetermined	Undetermined	#VALUE!	Undetermined	Undetermined	#VALUE!
207	hsa-miR-423-5p-002340	32.7947	4.0992	30.6739	1.98547	2.1208	Undetermined	Undetermined	#VALUE!
208	hsa-miR-424-000604	Undetermined	Undetermined	Undetermined	Undetermined	#VALUE!	Undetermined	Undetermined	#VALUE!
209	hsa-miR-425-5p-001516	25.9028	-2.79274	27.0127	-1.67572	-1.10995	28.8947	-0.500622	-2.99195
210	hsa-miR-429-001024	Undetermined	Undetermined	Undetermined	Undetermined	#VALUE!	Undetermined	Undetermined	#VALUE!
211	hsa-miR-431-001979	28.9619	0.266379	28.8448	0.156338	0.11711	Undetermined	Undetermined	#VALUE!
212	hsa-miR-433-001028	29.3873	0.691761	31.2897	2.6013	-1.90247	Undetermined	Undetermined	#VALUE!
213	hsa-miR-449-001030	Undetermined	Undetermined	Undetermined	Undetermined	#VALUE!	Undetermined	Undetermined	#VALUE!
214	hsa-miR-449b-001608	Undetermined	Undetermined	Undetermined	Undetermined	#VALUE!	Undetermined	Undetermined	#VALUE!
215	hsa-miR-450a-002303	Undetermined	Undetermined	Undetermined	Undetermined	#VALUE!	Undetermined	Undetermined	#VALUE!
216	hsa-miR-450b-3p-002208	29.842	1.14651	29.8906	1.20219	-0.048605	Undetermined	Undetermined	#VALUE!
217	hsa-miR-450b-5p-002207	28.1318	-0.563703	28.2857	-0.402715	-0.153919	26.3162	-3.07914	1.81561
218	mmu-miR-451-001141	26.1383	-2.55718	25.7538	-2.93459	0.384482	26.91	-2.48534	-0.771669
219	hsa-miR-452-002329	Undetermined	Undetermined	33.7298	5.0414	#VALUE!	Undetermined	Undetermined	#VALUE!
220	hsa-miR-453-002318	Undetermined	Undetermined	Undetermined	Undetermined	#VALUE!	Undetermined	Undetermined	#VALUE!
221	hsa-miR-454-002323	22.9366	-5.75889	22.4734	-6.21502	0.463202	25.1427	-4.25263	-2.20609
222	hsa-miR-455-3p-002244	Undetermined	Undetermined	Undetermined	Undetermined	#VALUE!	Undetermined	Undetermined	#VALUE!
223	hsa-miR-455-001280	Undetermined	Undetermined	Undetermined	Undetermined	#VALUE!	Undetermined	Undetermined	#VALUE!
224	hsa-miR-483-5p-002338	27.579	-1.11651	27.4392	-1.24926	0.13982	28.2761	-1.1192	-0.69714
225	hsa-miR-484-001821	19.9198	-8.77572	20.4625	-8.22598	-0.542677	23.0653	-6.33	-3.14555
226	hsa-miR-485-3p-001277	30.0621	1.36659	32.5782	3.88977	-2.5161	Undetermined	Undetermined	#VALUE!
227	hsa-miR-485-5p-001036	Undetermined	Undetermined	39.8973	11.2089	#VALUE!	Undetermined	Undetermined	#VALUE!
228	hsa-miR-486-3p-002093	30.3629	1.6674	30.9302	2.24181	-0.567338	32.3217	2.92638	-1.9588
229	hsa-miR-486-001278	20.4322	-8.26332	21.6624	-7.02602	-1.23023	21.7697	-7.62567	-1.33748
230	hsa-miR-487a-001279	Undetermined	Undetermined	37.1231	8.43471	#VALUE!	Undetermined	Undetermined	#VALUE!
231	hsa-miR-487b-001285	30.5315	1.83596	29.7475	1.05909	0.783942	Undetermined	Undetermined	#VALUE!
232	hsa-miR-488-002357	Undetermined	Undetermined	Undetermined	Undetermined	#VALUE!	Undetermined	Undetermined	#VALUE!
233	hsa-miR-489-002358	32.6808	3.98532	Undetermined	Undetermined	#VALUE!	Undetermined	Undetermined	#VALUE!
234	hsa-miR-490-001037	Undetermined	Undetermined	Undetermined	Undetermined	#VALUE!	Undetermined	Undetermined	#VALUE!
235	hsa-miR-491-3p-002360	Undetermined	Undetermined	Undetermined	Undetermined	#VALUE!	Undetermined	Undetermined	#VALUE!
236	mmu-miR-491-001630	30.6627	1.96718	29.5609	0.872448	1.1018	Undetermined	Undetermined	#VALUE!
237	hsa-miR-493-002364	38.0165	9.321	Undetermined	Undetermined	#VALUE!	Undetermined	Undetermined	#VALUE!
238	hsa-miR-494-002365	30.2283	1.53284	30.1876	1.49912	0.040791	Undetermined	Undetermined	#VALUE!
239	mmu-miR-495-001663	31.2869	2.5914	31.3137	2.62527	-0.0268	Undetermined	Undetermined	#VALUE!
240	mmu-miR-496-001953	39.4981	10.8026	Undetermined	Undetermined	#VALUE!	Undetermined	Undetermined	#VALUE!
241	hsa-miR-499-3p-002427	23.8112	-4.88435	24.2495	-4.43897	-0.438313	27.1626	-2.23274	-3.35144
242	mmu-miR-499-001352	29.3416	0.646113	28.2587	-0.429687	1.08287	29.8492	0.453905	-0.507623
243	hsa-miR-500-002428	Undetermined	Undetermined	Undetermined	Undetermined	#VALUE!	Undetermined	Undetermined	#VALUE!
244	hsa-miR-501-3p-002435	Undetermined	Undetermined	Undetermined	Undetermined	#VALUE!	Undetermined	Undetermined	#VALUE!
245	hsa-miR-501-001047	39.2654	10.5699	32.0108	3.32235	7.25459	38.3513	8.95599	0.914053
246	hsa-miR-502-3p-002083	Undetermined	Undetermined	32.2631	3.57465	#VALUE!	Undetermined	Undetermined	#VALUE!
247	hsa-miR-502-001109	Undetermined	Undetermined	Undetermined	Undetermined	#VALUE!	Undetermined	Undetermined	#VALUE!
248	hsa-miR-503-001048	Undetermined	Undetermined	Undetermined	Undetermined	#VALUE!	Undetermined	Undetermined	#VALUE!
249	hsa-miR-504-002084	Undetermined	Undetermined	Undetermined	Undetermined	#VALUE!	Undetermined	Undetermined	#VALUE!
250	hsa-miR-505-002089	Undetermined	Undetermined	Undetermined	Undetermined	#VALUE!	Undetermined	Undetermined	#VALUE!
251	hsa-miR-507-001051	Undetermined	Undetermined	Undetermined	Undetermined	#VALUE!	Undetermined	Undetermined	#VALUE!
252	hsa-miR-508-001052	Undetermined	Undetermined	Undetermined	Undetermined	#VALUE!	Undetermined	Undetermined	#VALUE!
253	hsa-miR-508-5p-002092	30.8646	2.16912	30.2388	1.55032	0.62587	38.3666	8.97128	-7.50199
254	hsa-miR-509-5p-002235	Undetermined	Undetermined	Undetermined	Undetermined	#VALUE!	Undetermined	Undetermined	#VALUE!
255	hsa-miR-510-002241	Undetermined	Undetermined	Undetermined	Undetermined	#VALUE!	Undetermined	Undetermined	#VALUE!
256	hsa-miR-512-3p-001823	Undetermined	Undetermined	Undetermined	Undetermined	#VALUE!	Undetermined	Undetermined	#VALUE!
257	hsa-miR-512-5p-001145	Undetermined	Undetermined	Undetermined	Undetermined	#VALUE!	Undetermined	Undetermined	#VALUE!
258	hsa-miR-513-5p-002090	Undetermined	Undetermined	Undetermined	Undetermined	#VALUE!	Undetermined	Undetermined	#VALUE!
259	hsa-miR-515-3p-002369	34.811	6.11549	Undetermined	Undetermined	#VALUE!	Undetermined	Undetermined	#VALUE!
260	hsa-miR-515-5p-001112	Undetermined	Undetermined	Undetermined	Undetermined	#VALUE!	Undetermined	Undetermined	#VALUE!
261	hsa-miR-516a-5p-002416	Undetermined	Undetermined	Undetermined	Undetermined	#VALUE!	Undetermined	Undetermined	#VALUE!
262	hsa-miR-516b-001150	Undetermined	Undetermined	Undetermined	Undetermined	#VALUE!	Undetermined	Undetermined	#VALUE!
263	hsa-miR-517a-002402	Undetermined	Undetermined	Undetermined	Undetermined	#VALUE!	Undetermined	Undetermined	#VALUE!
264	hsa-miR-517c-001153	Undetermined	Undetermined	Undetermined	Undetermined	#VALUE!	Undetermined	Undetermined	#VALUE!
265	hsa-miR-518a-3p-002397	Undetermined	Undetermined	Undetermined	Undetermined	#VALUE!	Undetermined	Undetermined	#VALUE!
266	hsa-miR-518a-5p-002396	Undetermined	Undetermined	Undetermined	Undetermined	#VALUE!	Undetermined	Undetermined	#VALUE!
267	hsa-miR-518b-001156	Undetermined	Undetermined	Undetermined	Undetermined	#VALUE!	Undetermined	Undetermined	#VALUE!
268	hsa-miR-518c-002401	Undetermined	Undetermined	Undetermined	Undetermined	#VALUE!	Undetermined	Undetermined	#VALUE!
269	hsa-miR-518d-001159	25.8293	-2.86618	25.7982	-2.89026	0.031147	26.2984	-3.09693	-0.469077
270	hsa-miR-518d-5p-002389	Undetermined	Undetermined	Undetermined	Undetermined	#VALUE!	Undetermined	Undetermined	#VALUE!
271	hsa-miR-518e-002395	34.8984	6.20293	34.5439	5.85543	0.35457	37.0773	7.68195	-2.17885
272	hsa-miR-518f-002388	36.3218	7.62629	31.6341	2.94566	4.6877	39.1644	9.7691	-2.84264
273	hsa-miR-519a-002415	23.6979	-4.99757	21.5889	-7.09949	2.10899	23.8885	-5.50684	-0.190563
274	hsa-miR-519d-002403	31.1097	2.4142	34.3995	5.71112	-3.28985	Undetermined	Undetermined	#VALUE!
275	hsa-miR-519e-002370	39.0675	10.372	Undetermined	Undetermined	#VALUE!	Undetermined	Undetermined	#VALUE!
276	hsa-miR-520a-001167	Undetermined	Undetermined	Undetermined	Undetermined	#VALUE!	Undetermined	Undetermined	#VALUE!
277	hsa-miR-520a#-001168	Undetermined	Undetermined	Undetermined	Undetermined	#VALUE!	Undetermined	Undetermined	#VALUE!
278	hsa-miR-520d-5p-002393	Undetermined	Undetermined	Undetermined	Undetermined	#VALUE!	33.9754	4.58011	#VALUE!
279	hsa-miR-520g-001121	Undetermined	Undetermined	Undetermined	Undetermined	#VALUE!	Undetermined	Undetermined	#VALUE!
280	hsa-miR-521-001122	Undetermined	Undetermined	Undetermined	Undetermined	#VALUE!	Undetermined	Undetermined	#VALUE!
281	hsa-miR-522-002413	22.4327	-6.26275	22.342	-6.34647	0.090785	24.0094	-5.38593	-1.57665
282	hsa-miR-523-002386	Undetermined	Undetermined	Undetermined	Undetermined	#VALUE!	Undetermined	Undetermined	#VALUE!
283	hsa-miR-524-5p-001982	Undetermined	Undetermined	Undetermined	Undetermined	#VALUE!	Undetermined	Undetermined	#VALUE!
284	hsa-miR-525-3p-002385	Undetermined	Undetermined	Undetermined	Undetermined	#VALUE!	Undetermined	Undetermined	#VALUE!
285	hsa-miR-525-001174	Undetermined	Undetermined	Undetermined	Undetermined	#VALUE!	Undetermined	Undetermined	#VALUE!
286	hsa-miR-526b-002382	Undetermined	Undetermined	Undetermined	Undetermined	#VALUE!	Undetermined	Undetermined	#VALUE!
287	hsa-miR-532-3p-002355	32.8763	4.18081	32.7103	4.02182	0.166057	Undetermined	Undetermined	#VALUE!
288	hsa-miR-532-001518	31.8868	3.19133	31.6795	2.99106	0.207343	32.8138	3.41848	-0.926983
289	hsa-miR-539-001286	27.6218	-1.07368	28.7192	0.0308103	-1.09742	Undetermined	Undetermined	#VALUE!
290	hsa-miR-541-002201	Undetermined	Undetermined	Undetermined	Undetermined	#VALUE!	Undetermined	Undetermined	#VALUE!
291	hsa-miR-542-3p-001284	Undetermined	Undetermined	Undetermined	Undetermined	#VALUE!	Undetermined	Undetermined	#VALUE!
292	hsa-miR-542-5p-002240	25.8824	-2.81307	24.6149	-4.07352	1.26752	27.2836	-2.11178	-1.40112
293	hsa-miR-544-002265	Undetermined	Undetermined	Undetermined	Undetermined	#VALUE!	Undetermined	Undetermined	#VALUE!
294	hsa-miR-545-002267	Undetermined	Undetermined	Undetermined	Undetermined	#VALUE!	Undetermined	Undetermined	#VALUE!
295	hsa-miR-548a-001538	Undetermined	Undetermined	Undetermined	Undetermined	#VALUE!	33.1694	3.77409	#VALUE!
296	hsa-miR-548a-5p-002412	Undetermined	Undetermined	Undetermined	Undetermined	#VALUE!	Undetermined	Undetermined	#VALUE!
297	hsa-miR-548b-001541	Undetermined	Undetermined	Undetermined	Undetermined	#VALUE!	Undetermined	Undetermined	#VALUE!
298	hsa-miR-548b-5p-002408	Undetermined	Undetermined	Undetermined	Undetermined	#VALUE!	Undetermined	Undetermined	#VALUE!
299	hsa-miR-548c-001590	Undetermined	Undetermined	35.1766	6.48818	#VALUE!	Undetermined	Undetermined	#VALUE!
300	hsa-miR-548c-5p-002429	Undetermined	Undetermined	Undetermined	Undetermined	#VALUE!	Undetermined	Undetermined	#VALUE!
301	hsa-miR-548d-001605	Undetermined	Undetermined	Undetermined	Undetermined	#VALUE!	Undetermined	Undetermined	#VALUE!
302	hsa-miR-548d-5p-002237	Undetermined	Undetermined	Undetermined	Undetermined	#VALUE!	Undetermined	Undetermined	#VALUE!
303	hsa-miR-551b-001535	Undetermined	Undetermined	Undetermined	Undetermined	#VALUE!	Undetermined	Undetermined	#VALUE!
304	hsa-miR-556-3p-002345	Undetermined	Undetermined	Undetermined	Undetermined	#VALUE!	Undetermined	Undetermined	#VALUE!
305	hsa-miR-556-5p-002344	Undetermined	Undetermined	39.0283	10.3399	#VALUE!	Undetermined	Undetermined	#VALUE!
306	hsa-miR-561-001528	Undetermined	Undetermined	Undetermined	Undetermined	#VALUE!	Undetermined	Undetermined	#VALUE!
307	hsa-miR-570-002347	33.867	5.17155	Undetermined	Undetermined	#VALUE!	Undetermined	Undetermined	#VALUE!
308	hsa-miR-574-3p-002349	24.5324	-4.16309	25.01	-3.67845	-0.477572	27.8972	-1.49812	-3.3648
309	hsa-miR-576-3p-002351	Undetermined	Undetermined	Undetermined	Undetermined	#VALUE!	Undetermined	Undetermined	#VALUE!
310	hsa-miR-576-5p-002350	Undetermined	Undetermined	Undetermined	Undetermined	#VALUE!	Undetermined	Undetermined	#VALUE!
311	hsa-miR-579-002398	Undetermined	Undetermined	Undetermined	Undetermined	#VALUE!	Undetermined	Undetermined	#VALUE!
312	hsa-miR-582-3p-002399	Undetermined	Undetermined	Undetermined	Undetermined	#VALUE!	Undetermined	Undetermined	#VALUE!
313	hsa-miR-582-5p-001983	33.8894	5.19388	35.592	6.90361	-1.70266	Undetermined	Undetermined	#VALUE!
314	hsa-miR-589-002409	Undetermined	Undetermined	Undetermined	Undetermined	#VALUE!	Undetermined	Undetermined	#VALUE!
315	hsa-miR-590-5p-001984	29.0459	0.350429	29.2544	0.56594	-0.208442	32.7049	3.30957	-3.65897
316	hsa-miR-597-001551	Undetermined	Undetermined	Undetermined	Undetermined	#VALUE!	Undetermined	Undetermined	#VALUE!
317	hsa-miR-598-001988	Undetermined	Undetermined	31.66	2.97158	#VALUE!	Undetermined	Undetermined	#VALUE!
318	mmu-miR-615-001960	Undetermined	Undetermined	Undetermined	Undetermined	#VALUE!	Undetermined	Undetermined	#VALUE!
319	hsa-miR-615-5p-002353	Undetermined	Undetermined	Undetermined	Undetermined	#VALUE!	Undetermined	Undetermined	#VALUE!
320	hsa-miR-616-002414	Undetermined	Undetermined	Undetermined	Undetermined	#VALUE!	Undetermined	Undetermined	#VALUE!
321	hsa-miR-618-001593	Undetermined	Undetermined	Undetermined	Undetermined	#VALUE!	Undetermined	Undetermined	#VALUE!
322	hsa-miR-624-002430	Undetermined	Undetermined	Undetermined	Undetermined	#VALUE!	Undetermined	Undetermined	#VALUE!
323	hsa-miR-625-002431	34.8266	6.13107	Undetermined	Undetermined	#VALUE!	Undetermined	Undetermined	#VALUE!
324	hsa-miR-627-001560	28.418	-0.277483	28.8655	0.177108	-0.447522	30.953	1.55772	-2.53503
325	hsa-miR-628-5p-002433	17.6838	-11.0117	18.4831	-10.2053	-0.799275	17.8128	-11.5826	-0.12893
326	hsa-miR-629-002436	Undetermined	Undetermined	Undetermined	Undetermined	#VALUE!	35.2031	5.80773	#VALUE!
327	hsa-miR-636-002088	31.7311	3.03563	31.1654	2.47699	0.565701	32.0275	2.63217	-0.296377
328	hsa-miR-642-001592	Undetermined	Undetermined	Undetermined	Undetermined	#VALUE!	Undetermined	Undetermined	#VALUE!
329	hsa-miR-651-001604	Undetermined	Undetermined	Undetermined	Undetermined	#VALUE!	Undetermined	Undetermined	#VALUE!
330	hsa-miR-652-002352	31.8841	3.18863	33.1469	4.45846	-1.26276	37.7595	8.36421	-5.87541
331	hsa-miR-653-002292	Undetermined	Undetermined	Undetermined	Undetermined	#VALUE!	Undetermined	Undetermined	#VALUE!
332	hsa-miR-654-3p-002239	Undetermined	Undetermined	Undetermined	Undetermined	#VALUE!	Undetermined	Undetermined	#VALUE!
333	hsa-miR-654-001611	Undetermined	Undetermined	Undetermined	Undetermined	#VALUE!	Undetermined	Undetermined	#VALUE!
334	hsa-miR-655-001612	Undetermined	Undetermined	Undetermined	Undetermined	#VALUE!	Undetermined	Undetermined	#VALUE!
335	hsa-miR-660-001515	30.7988	2.10331	31.0149	2.32647	-0.216085	31.882	2.48664	-1.08316
336	hsa-miR-671-3p-002322	33.6604	4.9649	Undetermined	Undetermined	#VALUE!	Undetermined	Undetermined	#VALUE!
337	hsa-miR-672-002327	37.1525	8.45696	Undetermined	Undetermined	#VALUE!	Undetermined	Undetermined	#VALUE!
338	hsa-miR-674-002021	Undetermined	Undetermined	Undetermined	Undetermined	#VALUE!	Undetermined	Undetermined	#VALUE!
339	hsa-miR-708-002341	Undetermined	Undetermined	Undetermined	Undetermined	#VALUE!	39.6977	10.3023	#VALUE!
340	hsa-miR-744-002324	28.9087	0.213158	29.2834	0.594998	-0.374771	Undetermined	Undetermined	#VALUE!
341	hsa-miR-758-001990	Undetermined	Undetermined	Undetermined	Undetermined	#VALUE!	Undetermined	Undetermined	#VALUE!
342	hsa-miR-871-002354	Undetermined	Undetermined	Undetermined	Undetermined	#VALUE!	37.416	8.02067	#VALUE!
343	hsa-miR-872-002264	29.1327	0.437212	28.9753	0.286866	0.157415	29.5952	0.199828	-0.462447
344	hsa-miR-873-002356	Undetermined	Undetermined	Undetermined	Undetermined	#VALUE!	Undetermined	Undetermined	#VALUE!
345	hsa-miR-874-002268	Undetermined	Undetermined	Undetermined	Undetermined	#VALUE!	Undetermined	Undetermined	#VALUE!
346	hsa-miR-875-3p-002204	Undetermined	Undetermined	Undetermined	Undetermined	#VALUE!	Undetermined	Undetermined	#VALUE!
347	hsa-miR-876-3p-002225	Undetermined	Undetermined	Undetermined	Undetermined	#VALUE!	Undetermined	Undetermined	#VALUE!
348	hsa-miR-876-5p-002205	Undetermined	Undetermined	Undetermined	Undetermined	#VALUE!	Undetermined	Undetermined	#VALUE!
349	hsa-miR-885-3p-002372	Undetermined	Undetermined	Undetermined	Undetermined	#VALUE!	Undetermined	Undetermined	#VALUE!
350	hsa-miR-885-5p-002296	29.959	1.26352	29.9625	1.27407	-0.003488	30.6996	1.30426	-0.740577
351	hsa-miR-886-3p-002194	Undetermined	Undetermined	Undetermined	Undetermined	#VALUE!	Undetermined	Undetermined	#VALUE!
352	hsa-miR-886-5p-002193	31.7162	3.02069	32.033	3.34458	-0.316828	31.6009	2.20552	0.115337
353	hsa-miR-887-002374	Undetermined	Undetermined	Undetermined	Undetermined	#VALUE!	Undetermined	Undetermined	#VALUE!
354	hsa-miR-888-002212	Undetermined	Undetermined	Undetermined	Undetermined	#VALUE!	Undetermined	Undetermined	#VALUE!
355	hsa-miR-889-002202	34.3924	5.69685	33.7	5.01156	0.692363	Undetermined	Undetermined	#VALUE!
356	hsa-miR-890-002209	Undetermined	Undetermined	Undetermined	Undetermined	#VALUE!	Undetermined	Undetermined	#VALUE!
357	hsa-miR-891a-002191	Undetermined	Undetermined	Undetermined	Undetermined	#VALUE!	Undetermined	Undetermined	#VALUE!
358	hsa-miR-891b-002210	Undetermined	Undetermined	Undetermined	Undetermined	#VALUE!	Undetermined	Undetermined	#VALUE!
359	hsa-miR-892a-002195	Undetermined	Undetermined	Undetermined	Undetermined	#VALUE!	Undetermined	Undetermined	#VALUE!
360	hsa-miR-147-000469	Undetermined	Undetermined	Undetermined	Undetermined	#VALUE!	Undetermined	Undetermined	#VALUE!
361	hsa-miR-208-000511	Undetermined	Undetermined	Undetermined	Undetermined	#VALUE!	Undetermined	Undetermined	#VALUE!
362	hsa-miR-211-000514	Undetermined	Undetermined	Undetermined	Undetermined	#VALUE!	Undetermined	Undetermined	#VALUE!
363	hsa-miR-212-000515	31.6324	2.93686	Undetermined	Undetermined	#VALUE!	33.991	4.59571	-2.35868
364	hsa-miR-219-1-3p-002095	Undetermined	Undetermined	Undetermined	Undetermined	#VALUE!	Undetermined	Undetermined	#VALUE!
365	hsa-miR-219-2-3p-002390	Undetermined	Undetermined	Undetermined	Undetermined	#VALUE!	Undetermined	Undetermined	#VALUE!
366	hsa-miR-220-000523	27.7036	-0.991863	28.6116	-0.0768037	-0.90799	36.1662	6.77089	-8.46258
367	hsa-miR-220b-002206	Undetermined	Undetermined	Undetermined	Undetermined	#VALUE!	Undetermined	Undetermined	#VALUE!
368	hsa-miR-220c-002211	Undetermined	Undetermined	Undetermined	Undetermined	#VALUE!	Undetermined	Undetermined	#VALUE!
369	hsa-miR-298-002190	Undetermined	Undetermined	Undetermined	Undetermined	#VALUE!	Undetermined	Undetermined	#VALUE!
370	hsa-miR-325-000540	Undetermined	Undetermined	Undetermined	Undetermined	#VALUE!	Undetermined	Undetermined	#VALUE!
371	hsa-miR-346-000553	38.5863	9.89082	Undetermined	Undetermined	#VALUE!	Undetermined	Undetermined	#VALUE!
372	hsa-miR-376c-002122	27.368	-1.32754	27.9548	-0.733662	-0.586812	33.8493	4.45394	-6.48131
373	hsa-miR-384-000574	Undetermined	Undetermined	Undetermined	Undetermined	#VALUE!	Undetermined	Undetermined	#VALUE!
374	hsa-miR-412-001023	Undetermined	Undetermined	Undetermined	Undetermined	#VALUE!	Undetermined	Undetermined	#VALUE!
375	hsa-miR-448-001029	Undetermined	Undetermined	Undetermined	Undetermined	#VALUE!	Undetermined	Undetermined	#VALUE!
376	hsa-miR-492-001039	Undetermined	Undetermined	Undetermined	Undetermined	#VALUE!	Undetermined	Undetermined	#VALUE!
377	hsa-miR-506-001050	Undetermined	Undetermined	Undetermined	Undetermined	#VALUE!	Undetermined	Undetermined	#VALUE!
378	hsa-miR-509-3-5p-002155	Undetermined	Undetermined	Undetermined	Undetermined	#VALUE!	Undetermined	Undetermined	#VALUE!
379	hsa-miR-511-001111	31.3807	2.68516	Undetermined	Undetermined	#VALUE!	33.3953	4	-2.01468
380	hsa-miR-517b-001152	Undetermined	Undetermined	Undetermined	Undetermined	#VALUE!	32.9075	3.51218	#VALUE!
381	hsa-miR-519c-001163	Undetermined	Undetermined	Undetermined	Undetermined	#VALUE!	Undetermined	Undetermined	#VALUE!
382	hsa-miR-520b-001116	32.9366	4.24112	Undetermined	Undetermined	#VALUE!	34.0776	4.6823	-1.14101
383	hsa-miR-520e-001119	Undetermined	Undetermined	Undetermined	Undetermined	#VALUE!	Undetermined	Undetermined	#VALUE!
384	hsa-miR-520f-001120	Undetermined	Undetermined	Undetermined	Undetermined	#VALUE!	Undetermined	Undetermined	#VALUE!

## Sheet: Common miRs all 3 spins
	miR	1000g	2000g	10000g
4	hsa-let-7e-002406	27.4456	27.2485	39.5237
6	hsa-let-7g-002282	26.5989	27.6328	31.4101
9	hsa-miR-10a-000387	26.9993	29.0141	30.7351
11	U6 snRNA-001973	27.6055	25.7192	29.6823
12	U6 snRNA-001973	25.7384	27.419	29.1217
14	hsa-miR-15b-000390	28.126	26.9115	39.6024
15	hsa-miR-16-000391	19.7174	19.7687	20.9254
16	hsa-miR-17-002308	23.5289	23.675	25.5284
18	hsa-miR-18b-002217	34.4734	33.1164	37.8122
19	hsa-miR-19a-000395	27.7412	28.3126	28.8715
20	hsa-miR-19b-000396	22.3597	23.6633	24.3644
21	hsa-miR-20a-000580	24.9293	26.9767	27.1322
22	hsa-miR-20b-001014	28.0245	27.6468	29.3852
27	hsa-miR-24-000402	21.4283	22.4339	26.3885
28	hsa-miR-25-000403	30.782	30.4676	31.7035
29	hsa-miR-26a-000405	26.5815	27.4287	31.9924
30	hsa-miR-26b-000407	28.2967	27.4865	28.9478
34	hsa-miR-28-000411	33.0495	30.2234	33.3585
35	U6 snRNA-001973	27.23	25.9851	29.0985
36	U6 snRNA-001973	27.1072	27.0629	29.0179
37	hsa-miR-29a-002112	21.4069	20.0639	24.3308
39	hsa-miR-29c-000587	28.0761	28.4693	31.7757
40	hsa-miR-30b-000602	25.5124	25.8602	31.2326
41	hsa-miR-30c-000419	26.1486	27.1396	32.3413
45	hsa-miR-34a-000426	32.5852	31.4269	32.7595
47	hsa-miR-92a-000431	26.3344	26.7575	28.5182
48	mmu-miR-93-001090	28.2014	28.4787	29.8363
56	hsa-miR-103-000439	29.2033	28.768	32.8173
58	hsa-miR-106a-002169	23.3036	23.4306	25.9702
60	hsa-miR-106b-000442	28.1492	27.1897	30.1416
62	hsa-miR-122-002245	32.3323	33.0187	33.4346
65	hsa-miR-125a-5p-002198	27.1852	27.8332	34.2962
67	hsa-miR-126-002228	19.8408	20.5292	24.1646
73	hsa-miR-130a-000454	30.387	28.9346	34.7032
76	hsa-miR-133a-002246	27.5317	27.9867	31.1161
78	mmu-miR-134-001186	26.7577	28.1363	32.2112
82	mmu-miR-137-001129	35.8392	34.2537	28.4981
85	hsa-miR-139-5p-002289	26.893	27.8169	30.0693
86	hsa-miR-140-3p-002234	27.1676	27.332	28.8851
87	mmu-miR-140-001187	24.9999	25.4909	27.8745
89	hsa-miR-142-3p-000464	29.161	27.4982	38.8323
93	hsa-miR-146a-000468	20.5348	21.4047	26.0333
95	hsa-miR-146b-001097	23.3013	24.1743	26.9735
100	hsa-miR-150-000473	22.9456	23.1749	25.3723
106	hsa-miR-182-002334	34.3693	31.7367	32.6114
110	hsa-miR-185-002271	30.0769	29.2188	30.3697
111	hsa-miR-186-002285	24.0124	24.6263	26.9657
115	hsa-miR-191-002299	18.5738	19.2258	23.0145
116	hsa-miR-192-000491	29.3806	29.848	29.8481
119	hsa-miR-193b-002367	29.967	29.8858	31.9844
121	hsa-miR-195-000494	25.6547	26.5144	27.5782
122	hsa-miR-196b-002215	27.0912	30.2326	35.5532
123	hsa-miR-197-000497	26.5251	26.2797	33.1334
126	hsa-miR-199a-3p-002304	27.4921	27.3341	33.1833
129	hsa-miR-200b-002251	29.8452	30.4712	32.5663
130	hsa-miR-200c-002300	28.9681	28.3775	33.7011
131	hsa-miR-202-002363	38.1522	32.6396	37.2755
136	hsa-miR-210-000512	28.2541	28.7025	30.7955
138	hsa-miR-215-000518	31.1278	30.3428	32.9374
145	hsa-miR-222-002276	22.7474	23.1073	24.878
146	hsa-miR-223-002295	21.1644	21.9964	25.6556
158	hsa-miR-320-002277	23.6935	23.5537	25.2071
160	hsa-miR-324-3p-002161	28.943	29.9138	30.9878
163	hsa-miR-328-000543	29.0888	29.1155	28.596
167	hsa-miR-331-000545	25.4903	26.0075	29.702
172	hsa-miR-339-3p-002184	26.7179	27.8854	30.2283
173	hsa-miR-339-5p-002257	26.4333	23.6339	25.9845
175	hsa-miR-155-002623	26.1063	27.7881	28.4778
176	hsa-let-7b-002619	22.7301	22.791	24.3401
177	hsa-miR-342-3p-002260	24.1841	24.4165	27.416
179	hsa-miR-345-002186	27.4612	28.5092	31.2486
192	hsa-miR-374-000563	24.0428	24.3267	27.0662
193	mmu-miR-374-5p-001319	24.2101	24.798	28.9629
194	hsa-miR-375-000564	37.0534	33.5818	33.0024
195	hsa-miR-376a-000565	28.7276	28.3496	35.0723
209	hsa-miR-425-5p-001516	25.9028	27.0127	28.8947
217	hsa-miR-450b-5p-002207	28.1318	28.2857	26.3162
218	mmu-miR-451-001141	26.1383	25.7538	26.91
221	hsa-miR-454-002323	22.9366	22.4734	25.1427
224	hsa-miR-483-5p-002338	27.579	27.4392	28.2761
225	hsa-miR-484-001821	19.9198	20.4625	23.0653
228	hsa-miR-486-3p-002093	30.3629	30.9302	32.3217
229	hsa-miR-486-001278	20.4322	21.6624	21.7697
241	hsa-miR-499-3p-002427	23.8112	24.2495	27.1626
242	mmu-miR-499-001352	29.3416	28.2587	29.8492
245	hsa-miR-501-001047	39.2654	32.0108	38.3513
253	hsa-miR-508-5p-002092	30.8646	30.2388	38.3666
269	hsa-miR-518d-001159	25.8293	25.7982	26.2984
271	hsa-miR-518e-002395	34.8984	34.5439	37.0773
272	hsa-miR-518f-002388	36.3218	31.6341	39.1644
273	hsa-miR-519a-002415	23.6979	21.5889	23.8885
281	hsa-miR-522-002413	22.4327	22.342	24.0094
288	hsa-miR-532-001518	31.8868	31.6795	32.8138
292	hsa-miR-542-5p-002240	25.8824	24.6149	27.2836
308	hsa-miR-574-3p-002349	24.5324	25.01	27.8972
315	hsa-miR-590-5p-001984	29.0459	29.2544	32.7049
324	hsa-miR-627-001560	28.418	28.8655	30.953
325	hsa-miR-628-5p-002433	17.6838	18.4831	17.8128
327	hsa-miR-636-002088	31.7311	31.1654	32.0275
330	hsa-miR-652-002352	31.8841	33.1469	37.7595
335	hsa-miR-660-001515	30.7988	31.0149	31.882
343	hsa-miR-872-002264	29.1327	28.9753	29.5952
350	hsa-miR-885-5p-002296	29.959	29.9625	30.6996
352	hsa-miR-886-5p-002193	31.7162	32.033	31.6009
366	hsa-miR-220-000523	27.7036	28.6116	36.1662
372	hsa-miR-376c-002122	27.368	27.9548	33.8493
