# Supplementary material for: Influence of Plasma Processing on Recovery and Analysis of Circulating Nucleic Acids
Source: PLoS One. 2013 Oct 18;8(10):e77963. doi: 10.1371/journal.pone.0077963 (PMC3799744; doi:10.1371/journal.pone.0077963)
Supplement: Table S4 — CT and ΔCT values obtained from fresh plasma and plasma stored for >12 years. CT and ΔCT values obtained from TLDA A cards for miRNAs extracted from 200 µl of plasma from metastatic breast cancer patients, which had been freshly extracted or stored at -80 °C for >12 years. This table relates to Figure S2E & F. (XLS) [file pone.0077963.s006.xls]

## Sheet: Sheet1
	miR	Stored Metastatic Ct	delta Ct	Fresh Metastatic Ct	delta Ct
1	hsa-let-7a-000377			37.5393	7.67306
2	hsa-let-7c-000379	36.3254	6.41602	38.8341	8.96787
3	hsa-let-7d-002283	30.5143	0.604885	29.3686	-0.49768
4	hsa-let-7e-002406	26.2376	-3.67177	28.1672	-1.69907
5	hsa-let-7f-000382	36.5178	6.60843
6	hsa-let-7g-002282	29.6878	-0.221613	28.9059	-0.960306
7	hsa-miR-1-002222			39.2449	9.37862
8	hsa-miR-9-000583	36.6729	6.7635	36.0294	6.16316
9	hsa-miR-10a-000387			32.098	2.23174
10	hsa-miR-10b-002218
11	U6 snRNA-001973	22.0796	-7.82979	24.053	-5.81324
12	U6 snRNA-001973	23.2825	-6.62692	23.9218	-5.94444
13	hsa-miR-15a-000389	32.1076	2.1982	30.267	0.400782
14	hsa-miR-15b-000390	31.7303	1.8209	30.1488	0.282545
15	hsa-miR-16-000391	23.6678	-6.24159	21.6102	-8.25602
16	hsa-miR-17-002308	24.8625	-5.04689	24.1332	-5.73309
17	hsa-miR-18a-002422	33.5685	3.65914	34.2876	4.42136
18	hsa-miR-18b-002217	37.3767	7.46728	34.1681	4.30188
19	hsa-miR-19a-000395	29.8522	-0.0571501	27.5181	-2.34813
20	hsa-miR-19b-000396	23.4848	-6.42456	23.2819	-6.58431
21	hsa-miR-20a-000580	27.3715	-2.53783	27.4152	-2.45105
22	hsa-miR-20b-001014	28.4448	-1.46462	27.7244	-2.14183
23	hsa-miR-21-000397	29.3434	-0.566015	30.1282	0.262005
24	hsa-miR-22-000398			37.531	7.66474
25	hsa-miR-23a-000399
26	hsa-miR-23b-000400	33.9329	4.02348	33.5208	3.65459
27	hsa-miR-24-000402	23.2632	-6.64619	22.6393	-7.22691
28	hsa-miR-25-000403	30.8569	0.947529	30.601	0.734802
29	hsa-miR-26a-000405	30.1562	0.246861	29.627	-0.239205
30	hsa-miR-26b-000407	29.2543	-0.655102	30.6733	0.807108
31	hsa-miR-27a-000408	32.0225	2.11309	32.4091	2.54283
32	hsa-miR-27b-000409			31.0467	1.18048
33	hsa-miR-28-3p-002446	28.6388	-1.27062	29.9738	0.107599
34	hsa-miR-28-000411	30.4051	0.495724	31.3367	1.47048
35	U6 snRNA-001973	22.9951	-6.91425	24.1761	-5.69014
36	U6 snRNA-001973	22.9652	-6.94423	24.273	-5.59322
37	hsa-miR-29a-002112	30.119	0.209662	28.0855	-1.7807
38	hsa-miR-29b-000413	30.3898	0.480462
39	hsa-miR-29c-000587	33.7405	3.83108	28.5168	-1.34943
40	hsa-miR-30b-000602	28.5521	-1.35731	27.4029	-2.46333
41	hsa-miR-30c-000419	28.8812	-1.02814	28.232	-1.63424
42	hsa-miR-31-002279
43	hsa-miR-32-002109			38.0486	8.18238
44	hsa-miR-33b-002085			38.9445	9.07825
45	hsa-miR-34a-000426
46	hsa-miR-34c-000428
47	hsa-miR-92a-000431	27.8448	-2.0646	26.6103	-3.25592
48	mmu-miR-93-001090	28.3042	-1.6052	28.0789	-1.78733
49	hsa-miR-95-000433			33.0097	3.14344
50	mmu-miR-96-000186
51	hsa-miR-98-000577	32.2796	2.37027	34.2445	4.37822
52	hsa-miR-99a-000435			33.9327	4.06641
53	hsa-miR-99b-000436	34.448	4.53861	33.1606	3.29437
54	hsa-miR-100-000437	36.3473	6.43791	38.7737	8.90742
55	hsa-miR-101-002253	33.3491	3.4397
56	hsa-miR-103-000439	31.9784	2.06902	31.4072	1.54091
57	hsa-miR-105-002167
58	hsa-miR-106a-002169	24.1054	-5.80397	24.2201	-5.64616
59	RNU44-001094			34.0268	4.16054
60	hsa-miR-106b-000442	29.756	-0.15341	29.771	-0.0952354
61	hsa-miR-107-000443	32.9087	2.99927	33.9223	4.05611
62	hsa-miR-122-002245	30.1649	0.255554	32.4585	2.59223
63	mmu-miR-124a-001182	33.2302	3.32087
64	hsa-miR-125a-3p-002199	37.5799	7.67052	31.7365	1.87028
65	hsa-miR-125a-5p-002198	30.3292	0.41979	29.7429	-0.123354
66	hsa-miR-125b-000449	35.2207	5.31128
67	hsa-miR-126-002228	22.9577	-6.95165	22.2691	-7.5971
68	hsa-miR-127-000452
69	hsa-miR-127-5p-002229			36.4676	6.60139
70	hsa-miR-128a-002216	33.2703	3.3609	32.4822	2.61595
71	mmu-miR-129-3p-001184			36.459	6.59276
72	hsa-miR-129-000590			38.8191	8.95285
73	hsa-miR-130a-000454	35.3095	5.4001	30.2336	0.367313
74	hsa-miR-130b-000456	34.9635	5.05408	31.0111	1.14491
75	hsa-miR-132-000457	32.1165	2.20716	30.531	0.664809
76	hsa-miR-133a-002246	30.2669	0.357513	38.5258	8.65954
77	hsa-miR-133b-002247	37.0176	7.10827	33.0758	3.20959
78	mmu-miR-134-001186	32.0146	2.10519	30.3196	0.453319
79	hsa-miR-135a-000460
80	hsa-miR-135b-002261
81	hsa-miR-136-000592	35.6075	5.69815
82	mmu-miR-137-001129	39.3654	9.45602	36.1746	6.30839
83	hsa-miR-138-002284			34.7943	4.92805
84	hsa-miR-139-3p-002313	31.1876	1.2782	31.5864	1.72016
85	hsa-miR-139-5p-002289	29.2233	-0.686125	27.7738	-2.0924
86	hsa-miR-140-3p-002234	31.8444	1.93499	27.1487	-2.71756
87	mmu-miR-140-001187	28.84	-1.06933	28.312	-1.55427
88	hsa-miR-141-000463	34.2699	4.36052
89	hsa-miR-142-3p-000464	31.0676	1.15821	27.3985	-2.46771
90	hsa-miR-142-5p-002248	34.8386	4.92918	33.172	3.30575
91	hsa-miR-143-002249	31.946	2.03665	35.0873	5.22111
92	hsa-miR-145-002278	31.9597	2.05033	33.9351	4.06886
93	hsa-miR-146a-000468	23.7103	-6.19906	23.6778	-6.1884
94	hsa-miR-146b-3p-002361	34.8955	4.98609
95	hsa-miR-146b-001097	25.264	-4.64539	25.0626	-4.80367
96	hsa-miR-147b-002262	38.7609	8.85157
97	hsa-miR-148a-000470	32.3624	2.45303	30.6689	0.802685
98	hsa-miR-148b-000471
99	hsa-miR-149-002255			33.3409	3.47464
100	hsa-miR-150-000473	21.8598	-8.04958	22.787	-7.07923
101	hsa-miR-152-000475	30.4764	0.567034	33.7249	3.85863
102	mmu-miR-153-001191	33.7353	3.82587
103	hsa-miR-154-000477
104	hsa-miR-181a-000480	36.0542	6.1448	34.8943	5.02802
105	hsa-miR-181c-000482
106	hsa-miR-182-002334	35.1311	5.22174	35.3775	5.51126
107	RNU48-001006	31.1974	1.28803	27.0163	-2.84995
108	hsa-miR-183-002269			33.7557	3.88949
109	hsa-miR-184-000485
110	hsa-miR-185-002271	30.0139	0.104559	29.6573	-0.208926
111	hsa-miR-186-002285	27.8838	-2.02558	26.2725	-3.59371
112	mmu-miR-187-001193
113	hsa-miR-188-3p-002106
114	hsa-miR-190-000489
115	hsa-miR-191-002299	22.4101	-7.49926	21.3512	-8.51506
116	hsa-miR-192-000491	30.2237	0.314302	28.8052	-1.06102
117	hsa-miR-193a-3p-002250	37.465	7.55558
118	hsa-miR-193a-5p-002281	36.0873	6.17796	31.6373	1.77103
119	hsa-miR-193b-002367	30.213	0.303646	30.5188	0.652583
120	hsa-miR-194-000493	31.486	1.5766	33.5695	3.70326
121	hsa-miR-195-000494	29.0921	-0.81723	27.1712	-2.69506
122	hsa-miR-196b-002215	32.1086	2.19921	32.4141	2.54786
123	hsa-miR-197-000497	28.8954	-1.01403	28.8868	-0.97944
124	hsa-miR-198-002273	39.8727	9.96328
125	hsa-miR-199a-000498
126	hsa-miR-199a-3p-002304	27.3348	-2.57456	29.31	-0.556254
127	hsa-miR-199b-000500
128	hsa-miR-200a-000502	33.7786	3.8692	39.5993	9.73302
129	hsa-miR-200b-002251	34.8353	4.92587	30.4738	0.607554
130	hsa-miR-200c-002300	31.3385	1.42908	28.7265	-1.13969
131	hsa-miR-202-002363			34.3815	4.51524
132	hsa-miR-203-000507	35.6295	5.72015	33.3398	3.47357
133	hsa-miR-204-000508	33.6487	3.73937
134	hsa-miR-205-000509	36.6159	6.70648	31.8209	1.95463
135	hsa-miR-208b-002290			39.9234	10.0572
136	hsa-miR-210-000512	32.1468	2.23745	28.4574	-1.40886
137	hsa-miR-214-002306
138	hsa-miR-215-000518	33.327	3.41759	30.1556	0.289358
139	hsa-miR-216a-002220			36.699	6.83274
140	hsa-miR-216b-002326
141	hsa-miR-217-002337
142	hsa-miR-218-000521	35.4634	5.55398	34.688	4.82175
143	hsa-miR-219-000522
144	hsa-miR-221-000524	28.6782	-1.23113	31.6383	1.77205
145	hsa-miR-222-002276	23.3104	-6.59893	22.4573	-7.40894
146	hsa-miR-223-002295	21.451	-8.45839	19.7064	-10.1598
147	hsa-miR-224-002099	32.269	2.35966	32.7075	2.84129
148	hsa-miR-296-3p-002101
149	hsa-miR-296-000527			39.8511	9.98487
150	hsa-miR-299-3p-001015
151	hsa-miR-299-5p-000600	31.2097	1.30032
152	hsa-miR-301-000528	31.8893	1.97989	32.369	2.50281
153	hsa-miR-301b-002392	39.5952	9.68586
154	hsa-miR-302a-000529			32.7067	2.84044
155	ath-miR159a-000338
156	hsa-miR-302b-000531			37.8654	7.99914
157	hsa-miR-302c-000533	36.8308	6.92144
158	hsa-miR-320-002277	24.6675	-5.24185	23.8861	-5.98017
159	hsa-miR-323-3p-002227			36.8861	7.01982
160	hsa-miR-324-3p-002161	31.9173	2.00788	30.0484	0.182209
161	hsa-miR-324-5p-000539
162	hsa-miR-326-000542
163	hsa-miR-328-000543	30.9517	1.04232	30.6897	0.823468
164	hsa-miR-329-001101
165	hsa-miR-330-000544	37.0526	7.14318	35.793	5.9268
166	hsa-miR-330-5p-002230
167	hsa-miR-331-000545	27.2771	-2.6323	27.3888	-2.47743
168	hsa-miR-331-5p-002233	39.7818	9.87243	37.2582	7.39198
169	hsa-miR-335-000546	29.4835	-0.425854	32.9106	3.0444
170	hsa-miR-337-5p-002156
171	hsa-miR-338-3p-002252	35.1366	5.22721	33.0896	3.22339
172	hsa-miR-339-3p-002184	30.3808	0.471445	29.0058	-0.86043
173	hsa-miR-339-5p-002257			32.4971	2.63089
174	hsa-miR-340-002258	31.2028	1.29345	31.3607	1.49444
175	hsa-miR-155-002623	28.7105	-1.19892	28.7611	-1.10515
176	hsa-let-7b-002619	26.8487	-3.06072	23.9218	-5.9444
177	hsa-miR-342-3p-002260	24.317	-5.59242	24.2117	-5.65453
178	hsa-miR-342-5p-002147	33.7555	3.84614	37.7987	7.9325
179	hsa-miR-345-002186	29.527	-0.382416	27.1271	-2.7391
180	hsa-miR-361-000554			38.4911	8.62482
181	hsa-miR-362-3p-002117	37.371	7.46162
182	hsa-miR-362-001273	33.9351	4.02573
183	hsa-miR-363-001271
184	hsa-miR-365-001020	37.517	7.60762	35.5423	5.67607
185	hsa-miR-367-000555			39.1904	9.32415
186	hsa-miR-369-3p-000557			33.1382	3.27192
187	hsa-miR-369-5p-001021
188	hsa-miR-370-002275			33.7904	3.9242
189	hsa-miR-371-3p-002124
190	hsa-miR-372-000560
191	hsa-miR-373-000561			39.0796	9.21339
192	hsa-miR-374-000563	28.9846	-0.924808	26.5408	-3.32545
193	mmu-miR-374-5p-001319	28.4483	-1.46103	27.8696	-1.9966
194	hsa-miR-375-000564	30.6109	0.70149	30.2867	0.420414
195	hsa-miR-376a-000565	30.5882	0.678802	36.1563	6.29004
196	hsa-miR-376b-001102	30.3982	0.488859
197	hsa-miR-377-000566
198	mmu-miR-379-001138
199	hsa-miR-380-3p-000569
200	hsa-miR-381-000571
201	hsa-miR-382-000572	30.2597	0.350334	34.9992	5.13292
202	hsa-miR-383-000573
203	hsa-miR-409-5p-002331
204	hsa-miR-410-001274	33.5178	3.60842	33.3926	3.5264
205	hsa-miR-411-001610	33.3612	3.45182	31.5529	1.68663
206	hsa-miR-422a-002297	35.5117	5.60232
207	hsa-miR-423-5p-002340			30.707	0.840752
208	hsa-miR-424-000604			24.9882	-4.87806
209	hsa-miR-425-5p-001516	28.6386	-1.27073	27.652	-2.21423
210	hsa-miR-429-001024			31.3969	1.53068
211	hsa-miR-431-001979			39.5814	9.71517
212	hsa-miR-433-001028	32.8498	2.94043	32.5313	2.66509
213	hsa-miR-449-001030
214	hsa-miR-449b-001608
215	hsa-miR-450a-002303
216	hsa-miR-450b-3p-002208
217	hsa-miR-450b-5p-002207	38.5102	8.60083	36.0187	6.15244
218	mmu-miR-451-001141	28.5386	-1.37077	26.7907	-3.07555
219	hsa-miR-452-002329	35.4746	5.56525	34.7736	4.90732
220	hsa-miR-453-002318
221	hsa-miR-454-002323	28.3993	-1.51007	25.9291	-3.93719
222	hsa-miR-455-3p-002244
223	hsa-miR-455-001280
224	hsa-miR-483-5p-002338	30.3104	0.400997	29.4726	-0.393614
225	hsa-miR-484-001821	23.0834	-6.82598	21.7052	-8.16109
226	hsa-miR-485-3p-001277			39.3555	9.48926
227	hsa-miR-485-5p-001036			38.2964	8.43018
228	hsa-miR-486-3p-002093	32.424	2.51467	31.5355	1.66926
229	hsa-miR-486-001278	28.6666	-1.24278	25.7534	-4.11288
230	hsa-miR-487a-001279	36.2675	6.35815
231	hsa-miR-487b-001285			33.9563	4.09008
232	hsa-miR-488-002357
233	hsa-miR-489-002358
234	hsa-miR-490-001037
235	hsa-miR-491-3p-002360
236	mmu-miR-491-001630	31.9866	2.07727	30.6397	0.773431
237	hsa-miR-493-002364
238	hsa-miR-494-002365	34.5852	4.67579	32.239	2.37279
239	mmu-miR-495-001663
240	mmu-miR-496-001953
241	hsa-miR-499-3p-002427
242	mmu-miR-499-001352			33.0602	3.19399
243	hsa-miR-500-002428	35.7452	5.83581
244	hsa-miR-501-3p-002435
245	hsa-miR-501-001047			32.9493	3.0831
246	hsa-miR-502-3p-002083
247	hsa-miR-502-001109			34.5126	4.6464
248	hsa-miR-503-001048			24.2727	-5.5935
249	hsa-miR-504-002084
250	hsa-miR-505-002089
251	hsa-miR-507-001051
252	hsa-miR-508-001052			36.5995	6.73325
253	hsa-miR-508-5p-002092
254	hsa-miR-509-5p-002235
255	hsa-miR-510-002241
256	hsa-miR-512-3p-001823	35.468	5.55861
257	hsa-miR-512-5p-001145
258	hsa-miR-513-5p-002090
259	hsa-miR-515-3p-002369			39.2624	9.39612
260	hsa-miR-515-5p-001112
261	hsa-miR-516a-5p-002416
262	hsa-miR-516b-001150
263	hsa-miR-517a-002402
264	hsa-miR-517c-001153
265	hsa-miR-518a-3p-002397	39.9029	9.99349
266	hsa-miR-518a-5p-002396
267	hsa-miR-518b-001156
268	hsa-miR-518c-002401	37.1776	7.26823
269	hsa-miR-518d-001159			33.7449	3.87862
270	hsa-miR-518d-5p-002389
271	hsa-miR-518e-002395
272	hsa-miR-518f-002388	36.8146	6.90524
273	hsa-miR-519a-002415			36.7264	6.86019
274	hsa-miR-519d-002403			35.2867	5.4205
275	hsa-miR-519e-002370
276	hsa-miR-520a-001167
277	hsa-miR-520a#-001168
278	hsa-miR-520d-5p-002393
279	hsa-miR-520g-001121			38.7421	8.8759
280	hsa-miR-521-001122
281	hsa-miR-522-002413			33.3891	3.52289
282	hsa-miR-523-002386	25.1222	-4.78716
283	hsa-miR-524-5p-001982
284	hsa-miR-525-3p-002385
285	hsa-miR-525-001174	36.3218	6.41242
286	hsa-miR-526b-002382
287	hsa-miR-532-3p-002355	31.2887	1.37929	31.253	1.38677
288	hsa-miR-532-001518	32.1437	2.23436	29.6228	-0.243442
289	hsa-miR-539-001286	31.2575	1.34807	35.5271	5.66086
290	hsa-miR-541-002201
291	hsa-miR-542-3p-001284	37.7264	7.81702
292	hsa-miR-542-5p-002240
293	hsa-miR-544-002265
294	hsa-miR-545-002267
295	hsa-miR-548a-001538			33.5374	3.67115
296	hsa-miR-548a-5p-002412
297	hsa-miR-548b-001541
298	hsa-miR-548b-5p-002408
299	hsa-miR-548c-001590			34.8383	4.97206
300	hsa-miR-548c-5p-002429
301	hsa-miR-548d-001605
302	hsa-miR-548d-5p-002237
303	hsa-miR-551b-001535
304	hsa-miR-556-3p-002345
305	hsa-miR-556-5p-002344
306	hsa-miR-561-001528
307	hsa-miR-570-002347
308	hsa-miR-574-3p-002349	27.2471	-2.66231	27.1264	-2.73979
309	hsa-miR-576-3p-002351
310	hsa-miR-576-5p-002350
311	hsa-miR-579-002398
312	hsa-miR-582-3p-002399			37.5851	7.71886
313	hsa-miR-582-5p-001983
314	hsa-miR-589-002409
315	hsa-miR-590-5p-001984	30.8644	0.955015	28.6227	-1.2435
316	hsa-miR-597-001551
317	hsa-miR-598-001988	31.9236	2.01424
318	mmu-miR-615-001960
319	hsa-miR-615-5p-002353
320	hsa-miR-616-002414			33.1504	3.28417
321	hsa-miR-618-001593
322	hsa-miR-624-002430
323	hsa-miR-625-002431	34.8845	4.97517
324	hsa-miR-627-001560
325	hsa-miR-628-5p-002433
326	hsa-miR-629-002436			33.8415	3.97531
327	hsa-miR-636-002088
328	hsa-miR-642-001592	33.9719	4.06257
329	hsa-miR-651-001604
330	hsa-miR-652-002352	32.7868	2.87741	33.8766	4.0104
331	hsa-miR-653-002292
332	hsa-miR-654-3p-002239
333	hsa-miR-654-001611
334	hsa-miR-655-001612
335	hsa-miR-660-001515	32.5849	2.67552	28.5431	-1.32314
336	hsa-miR-671-3p-002322			32.7587	2.89247
337	hsa-miR-672-002327			38.606	8.73971
338	hsa-miR-674-002021
339	hsa-miR-708-002341	37.769	7.85958
340	hsa-miR-744-002324	30.836	0.926588	32.1377	2.27146
341	hsa-miR-758-001990
342	hsa-miR-871-002354
343	hsa-miR-872-002264
344	hsa-miR-873-002356
345	hsa-miR-874-002268			34.0588	4.1926
346	hsa-miR-875-3p-002204	39.644	9.73461
347	hsa-miR-876-3p-002225
348	hsa-miR-876-5p-002205
349	hsa-miR-885-3p-002372			37.0437	7.17749
350	hsa-miR-885-5p-002296	29.9579	0.0484959	31.84	1.97379
351	hsa-miR-886-3p-002194
352	hsa-miR-886-5p-002193	34.0043	4.09492	30.8316	0.965383
353	hsa-miR-887-002374
354	hsa-miR-888-002212			38.6865	8.82025
355	hsa-miR-889-002202	33.5502	3.64081
356	hsa-miR-890-002209
357	hsa-miR-891a-002191
358	hsa-miR-891b-002210
359	hsa-miR-892a-002195
360	hsa-miR-147-000469
361	hsa-miR-208-000511	30.2292	0.319782
362	hsa-miR-211-000514
363	hsa-miR-212-000515	34.1176	4.20824	33.1918	3.32557
364	hsa-miR-219-1-3p-002095
365	hsa-miR-219-2-3p-002390
366	hsa-miR-220-000523
367	hsa-miR-220b-002206			32.0642	2.198
368	hsa-miR-220c-002211
369	hsa-miR-298-002190
370	hsa-miR-325-000540
371	hsa-miR-346-000553
372	hsa-miR-376c-002122	31.4174	1.50803	31.3016	1.43539
373	hsa-miR-384-000574
374	hsa-miR-412-001023
375	hsa-miR-448-001029
376	hsa-miR-492-001039
377	hsa-miR-506-001050			35.6078	5.74154
378	hsa-miR-509-3-5p-002155
379	hsa-miR-511-001111	32.1191	2.20969
380	hsa-miR-517b-001152			37.4763	7.61003
381	hsa-miR-519c-001163
382	hsa-miR-520b-001116			34.304	4.43773
383	hsa-miR-520e-001119			39.5748	9.70853
384	hsa-miR-520f-001120
